# Supplementary material for: Towards Machine Learning in Heterogeneous Catalysis—A Case Study of 2,4-Dinitrotoluene Hydrogenation
Source: Int J Mol Sci. 2023 Jul 14;24(14):11461. doi: 10.3390/ijms241411461 (PMC10380742; doi:10.3390/ijms241411461)
Supplement: Supplementary file 1 [file ijms-24-11461-s001.zip]

Archive with 1 entries (1 files):
- ijms-2427562-supplementary.pdf
